# Supplementary material for: Maternal Folate Status and the Relation between Gestational Arsenic Exposure and Child Health Outcomes
Source: Int J Environ Res Public Health. 2022 Sep 9;19(18):11332. doi: 10.3390/ijerph191811332 (PMC9517145; doi:10.3390/ijerph191811332)
Supplement: Supplementary file 1 [file ijerph-19-11332-s001.zip]

Archive with 1 entries (1 files):
- ijerph-1871675-supplementary.pdf
